# Supplementary material for: Roles of fibronectin isoforms in neonatal vascular development and matrix integrity
Source: PLoS Biol. 2018 Jul 23;16(7):e2004812. doi: 10.1371/journal.pbio.2004812 (PMC6072322; doi:10.1371/journal.pbio.2004812)
Supplement: S1 Data — (XLSX) [file pbio.2004812.s006.xlsx]

## Sheet: Fig 2C-D
Numerical values underlying Fig. 2C		Based on 8-bit analysis; 256 gray values (0-255)
Total collagen intensity in tunica media of aorta at 3 months
	Total collagen pixel intensity
	Cntrl	cFN iKO
	36830310	38785393
	30786715	34578276
	33998197	50729682
	32491275	42869863
	23005907	59316781
	24222459	57321654
	34402770
	28812444
Average	3.05688e+07	4.72669e+07
Standard deviation	4.92759e+06	1.0105e+07
Mean collagen intensity in tunica media of aorta at 3 months
	Mean collagen pixel intensity
	Cntrl	cFN iKO
	71.6	84.2
	66.5	80.5
	76.5	88.2
	65	76.9
	73.5	84.4
	67.4	77.3
	67.8
	62.7
Average	68.875	81.9167
Standard deviation	4.61481	4.45754
Numerical values underlying Fig. 2D		Based on 8-bit analysis; 256 gray values (0-255)
Total area covered by collagen in tunica adventitia of aorta at 3 months
	Total area (µm2)
	Cntrl	cFN iKO
	23500	66800
	29700	73400
	24700	65900
	36500	61400
	14600	37900
	14600	53400
Average	23933.3	59800
Standard deviation	8557.73	12604
Total collagen intensity in tunica adventitia of aorta at 3 months
	Total collagen pixel intensity
	Cntrl	cFN iKO
	7381108	5314635
	7422696	7431131
	5537723	25155163
	11101671	19895986
	4406351	12603615
	3672419	14308222
Average	6.58699e+06	1.41181e+07
Standard deviation	2.6856e+06	7.47993e+06
Mean collagen intensity in tunica adventitia of aorta at 3 months
	Mean collagen pixel intensity
	Cntrl	cFN iKO
	34.1	8.6
	27.1	11
	24.3	41.4
	33	35.2
	32.8	36.1
	27.3	29.1
Average	29.7667	26.9
Standard deviation	4.03766	13.8298

## Sheet: Fig 2G-H
Numerical values underlying Fig. 2G		Based on 8-bit analysis; 256 gray values (0-255)
Total collagen intensity in tunica media of aorta at 8 months
	Total collagen pixel intensity
	Cntrl	cFN iKO
	40674220	34829214
	32003478	31771566
	29134928	34688898
	33498035	32767511
	24176329	28409873
Average	31897398	3.24934e+07
Standard deviation	6.05913e+06	2.62429e+06
Mean collagen intensity in tunica media of aorta at 8 months
	Mean collagen pixel intensity
	Cntrl	cFN iKO
	88.2	82.9
	80.2	79.5
	76.4	75.7
	88.2	75.8
	80	70
Average	82.6	76.78
Standard deviation	5.33104	4.82048
Numerical values underlying Fig. 2H		Based on 8-bit analysis; 256 gray values (0-255)
Total area covered by collagen in tunica adventitia of aorta at 8 months
	Total area (µm2)
	Cntrl	cFN iKO
	34000	64100
	38700	47100
	53000	22200
	62200	39700
	67900
Average	51160	43275
Standard deviation	14622	17370.9
Total collagen intensity in tunica adventitia of aorta at 8 months
	Total collagen pixel intensity
	Cntrl	cFN iKO
	8219369	17116016
	9445667	13491186
	11204790	6378135
	8746639	11232638
	15252176
Average	1.05737e+07	1.20545e+07
Standard deviation	2.8478e+06	4.49368e+06
Mean collagen intensity in tunica adventitia of aorta at 8 months
	Mean collagen pixel intensity
	Cntrl	cFN iKO
	26.2	29
	26.5	31.1
	22.9	31.2
	15.3	30.7
	24.4
Average	23.06	30.5
Standard deviation	4.57526	1.02307

## Sheet: Fig 2K,N
Numerical values underlying Fig. 2K		Based on 8-bit analysis; 256 gray values (0-255)
	EDA FN
	Cntrl		cFN iKO
	Mean pixel intensity	Relative mean intensity (%)	Mean pixel intensity	Relative mean intensity (%)
	13.55	95.2548	6.73333	49.6925
	14.9	104.745	4.6	30.8725
Mean pixel intensity average	14.225		5.66667
Relative intensity		100		40.2825
Standard deviation		6.71068		13.3078
Numerical values underlying Fig. 2N		Based on 8-bit analysis; 256 gray values (0-255)
	Total FN
	Cntrl		cFN iKO
	Mean pixel intensity	Relative mean intensity (%)	Mean pixel intensity	Relative mean intensity (%)
	47.4333	86.112	24.7	52.0731
	62.7333	113.888	62.3333	99.3624
Mean pixel intensity average	55.0833		43.5167
Relative intensity		100		75.7177
Standard deviation		19.6407		33.4386

## Sheet: Fig 4E-F
Numerical values underlying Fig. 4E		Based on 8-bit analysis; 256 gray values (0-255)
	Total FN
	Cntrl		dKO
	Mean pixel intensity	Relative mean intensity (%)	Mean pixel intensity	Relative mean intensity (%)
	69.8	116.355	16.2	23.2092
	62.7333	104.575	18.1333	28.9054
	47.4333	79.0702	5.65	11.9115
Mean pixel intensity average	59.9889		13.3278
Relative intensity		100		21.342
Standard deviation		19.0587		8.64947
Numerical values underlying Fig. 4F		Based on 8-bit analysis; 256 gray values (0-255)
	EDA FN
	Cntrl		dKO
	Mean pixel intensity	Relative mean intensity (%)	Mean pixel intensity	Relative mean intensity (%)
	13.55	95.2548	5.25	38.7454
	14.9	104.745	5.75	38.5906
Mean pixel intensity average	14.225		5.5
Relative intensity		100		38.668
Standard deviation		6.71068		0.109448

## Sheet: Fig 6E
Numerical values underlying Fig. 6E		Based on 8-bit analysis; 256 gray values (0-255)
	FBN-1
	Cntrl		dKO		cFN iKO		pFN KO
	Mean pixel intensity	Relative mean intensity (%)	Mean pixel intensity	Relative mean intensity (%)	Mean pixel intensity	Relative mean intensity (%)	Mean pixel intensity	Relative mean intensity (%)
	19.357	83.3569	6.725	28.9598	14.839	63.9011	17.449	75.1405
	20.291	87.379	7.431	32.0001	15.014	64.6547	18.963	81.6602
	21.609	93.0547	11.739	50.5516	10.944	47.1281	16.129	69.4562
	27.755	119.521	11.793	50.7841	10.573	45.5304	15.161	65.2877
	24.362	104.91	10.774	46.396	10.69	46.0343	15.282	65.8088
	25.957	111.778	10.442	44.9663	12.515	53.8932	17.183	73.995
			10.253	44.1524	13.013	56.0378	15.42	66.403
Mean pixel intensity average	23.2218		9.87957		12.5126		16.5124
Relative mean intensity		100		42.5443		53.8828		71.1073
Standard deviation		14.3418		8.67004		8.14485		6.09328
	FBLN-4
	Cntrl		dKO		cFN iKO		pFN KO
	Mean pixel intensity	Relative mean intensity (%)	Mean pixel intensity	Relative mean intensity (%)	Mean pixel intensity	Relative mean intensity (%)	Mean pixel intensity	Relative mean intensity (%)
	25.326	100.463	12.345	48.9701	12.327	48.8986	14.07	55.8128
	25.961	102.982	12.779	50.6916	14.491	57.4828	14.013	55.5867
	30.026	119.107	13.292	52.7266	17.219	68.3042	10.936	43.3808
	23.591	93.5806	12.354	49.0058	11.582	45.9434	11.638	46.1655
	22.641	89.8121	13.018	51.6397	10.389	41.211	11.603	46.0267
	25.186	99.9076	15.732	62.4056	9.307	36.9189	10.315	40.9175
	23.734	94.1478	13.326	52.8615	7.904	31.3535	9.074	35.9947
Mean pixel intensity average	25.2093		13.2637		11.8884		11.6641
Relative mean intensity		100		52.6144		47.1589		46.2692
Standard deviation		9.60414		4.59876		12.5715		7.30883
	LTBP-4
	Cntrl		dKO		cFN iKO		pFN KO
	Mean pixel intensity	Relative mean intensity (%)	Mean pixel intensity	Relative mean intensity (%)	Mean pixel intensity	Relative mean intensity (%)	Mean pixel intensity	Relative mean intensity (%)
	40.051	95.4933	24.5	58.4152	24.996	59.5978	44.106	105.162
	44.119	105.193	29.761	70.959	26.3	62.7069	48.117	114.725
	47.82	114.017	30.847	73.5483	22.391	53.3867	34.908	83.2309
	34.604	82.5061	26.862	64.0469	19.887	47.4164	26.878	64.085
	39.407	93.9579	23.514	56.0643	18.652	44.4718	28.642	68.2909
	42.168	100.541	22.038	52.5451	16.361	39.0094	29.474	70.2747
	45.419	108.292	18.979	45.2515	24.496	58.4057	28.369	67.64
Mean pixel intensity average	41.9411		25.2144		21.869		34.3563
Relative mean intensity		100		60.1186		52.1421		81.9155
Standard deviation		10.451		10.0915		8.77132		20.2544
	Tropoelastin
	Cntrl		dKO		cFN iKO		pFN KO
	Mean pixel intensity	Relative mean intensity (%)	Mean pixel intensity	Relative mean intensity (%)	Mean pixel intensity	Relative mean intensity (%)	Mean pixel intensity	Relative mean intensity (%)
	15.128	124.779	3.869	31.9123	4.614	38.0573	15.562	128.359
	13.879	114.477	4.635	38.2305	3.96	32.6629	16.247	134.009
	12.626	104.142	3.637	29.9988	4.732	39.0306	14.735	121.537
	11.87	97.9063	5.496	45.3322	4.996	41.2081	14.658	120.902
	10.207	84.1895	4.377	36.1024	3.303	27.2439	13.878	114.469
	9.033	74.5061	3.197	26.3695	3.435	28.3326	13.182	108.728
			4.66	38.4367	4.135	34.1064	12.716	104.884
Mean pixel intensity average	12.1238		4.26729		4.16786		14.4254
Relative mean intensity		100		35.1975		34.3774		118.984
Standard deviation		18.6817		6.31102		5.35866		10.3939

## Sheet: Fig 6F
Numerical values underlying Fig. 6F
	Percentage of Elastin/Total Protein
	Cntrl	dKO	cFN iKO	pFN KO
	39.15	25.55	25.17	27.11
	32.14	31.11	34.09	37.93
	34.12	30.65	36.38	38.33
	40.81	29.43	33.78	34.73
	38.62	21.85	29.32	44.55
	39.82	32.29	35.25	33.9
Average	37.4433	28.48	32.3317	36.0917
	Desmosine/Elastin (pmol/µg)
	Cntrl	dKO	cFN iKO	pFN KO
	5.19	5.56	5.48	5.88
	5.36	6.11	5.95	5.29
	5.76	6.15	5.62	5.77
	5.37	5.22	4.74	5.66
	5.44	5.14	6.12	4.84
	5.58	6.07	5.7	5.12
Average	5.45	5.70833	5.60167	5.42667
	Isodesmosine/Elastin (pmol/µg)
	Cntrl	dKO	cFN iKO	pFN KO
	6.5	6.81	6.78	7.06
	6.66	7.23	6.98	6.32
	6.88	6.96	6.49	6.84
	6.45	6.45	5.85	6.81
	6.54	6.4	7.02	5.97
	6.6	6.84	6.89	6.13
Average	6.605	6.78167	6.66833	6.52167
	Desmosine/Isodesmosine
	Cntrl	dKO	cFN iKO	pFN KO
	0.8	0.82	0.81	0.83
	0.8	0.84	0.85	0.84
	0.84	0.88	0.87	0.84
	0.83	0.81	0.81	0.83
	0.83	0.8	0.87	0.81
	0.85	0.89	0.83	0.83
Average	0.825	0.84	0.84	0.83

## Sheet: Fig 7C-E
Numerical values underlying Fig. 7C		Based on 8-bit analysis; 256 gray values (0-255)
	FN
	EtOH		Tamox
	Mean pixel intensity	Intensity %	Mean pixel intensity	Intensity %
	32.5	94.6143	3.3	9.60699
	36.2	105.386	2.3	6.69578
Mean pixel intensity Average	34.35		2.8
Intensity %		100		8.15138
Standard deviation		7.61658		2.05854
Numerical values underlying Fig. 7D		Based on 8-bit analysis; 256 gray values (0-255)
	FBN-1
	EtOH		Tamox
	Mean pixel intensity	Intensity %	Mean pixel intensity	Intensity %
	30.4	106.294	3.8	13.2867
	26.8	93.7063	0	0
Mean pixel intensity Average	28.6		1.9
Intensity %		100		6.64336
Standard deviation		8.90064		9.39513
Numerical values underlying Fig. 7E		Based on 8-bit analysis; 256 gray values (0-255)
	FBLN-4
	EtOH		Tamox
	Mean pixel intensity	Intensity %	Mean pixel intensity	Intensity %
	6.8	97.8417	3.8	54.6763
	7.1	102.158	3.3	47.482
Mean pixel intensity Average	6.95		3.55
Intensity %		100		51.0791
Standard deviation		3.05226		5.0871

## Sheet: Fig 7F-I
Numerical values underlying Fig. 7 F (Values in each condition represent number of branches in the given branch length range)
	FN
Branch length range (µm)	cFN+/pFN+	cFN+/pFN-	cFN-/pFN+
0-5	Eliminated to exclude non-fibrous particles/staining artifacts
5.1-10	147	69	76
10.1-15	33	21	15
15.1-20	8	7	4
20.1-25	4	2	1
25.1-30	4	0	0
More	8	2	2
Numerical values underlying Fig. 7 G (Values in each condition represent number of branches in the given branch length range)
	FBN-1
Branch length range (µm)	cFN+/pFN+	cFN+/pFN-	cFN-/pFN+
0-5	Eliminated to exclude non-fibrous particles/staining artifacts
5.1-10	166	34	4
10.1-15	33	9	0
15.1-20	10	7	0
20.1-25	5	1	0
25.1-30	4	0	0
More	2	2	0
Numerical values underlying Fig. 7 H (Values in each condition represent number of branches in the given branch length range)
	FBLN-4
Branch length range (µm)	cFN+/pFN+	cFN+/pFN-	cFN-/pFN+
0-5	Eliminated to exclude non-fibrous particles/staining artifacts
5.1-10	265	134	180
10.1-15	35	34	21
15.1-20	9	10	11
20.1-25	3	4	0
25.1-30	0	1	0
More	2	1	0
Numerical values underlying Fig. 7 I (Values in each condition represent number of branches in the given branch length range)
	LTBP-4
Branch length range (µm)	cFN+/pFN+	cFN+/pFN-	cFN-/pFN+
0-5	Eliminated to exclude non-fibrous particles/staining artifacts
5.1-10	68	50	34
10.1-15	10	4	3
15.1-20	2	2	0
20.1-25	0	0	0
25.1-30	2	0	0
More	0	0	0

## Sheet: Fig 8A-D
Numerical values underlying Fig. 8 A (Values in each condition represent number of branches in the given branch length range)
	FN
Branch length range (µm)	cFN added	pFN added	TBS added
0-5	Eliminated to exclude non-fibrous particles/staining artifacts
5.1-10	1046	961	No measurable fibers
10.1-15	305	258
15.1-20	141	66
20.1-25	56	20
25.1-30	24	11
More	20	7
Numerical values underlying Fig. 8 B (Values in each condition represent number of branches in the given branch length range)
	FBN-1
Branch length range (µm)	cFN added	pFN added	TBS added
0-5	Eliminated to exclude non-fibrous particles/staining artifacts
5.1-10	2069	1300	No measurable fibers
10.1-15	582	360
15.1-20	206	85
20.1-25	66	25
25.1-30	23	7
More	14	2
Numerical values underlying Fig. 8 C (Values in each condition represent number of branches in the given branch length range)
	FBLN-4
Branch length range (µm)	cFN added	pFN added	TBS added
0-5	Eliminated to exclude non-fibrous particles/staining artifacts
5.1-10	1920	1170	No measurable fibers
10.1-15	708	379
15.1-20	272	129
20.1-25	91	37
25.1-30	47	13
More	36	10
Numerical values underlying Fig. 8 D (Values in each condition represent number of branches in the given branch length range)
	LTBP-4
Branch length range (µm)	cFN added	pFN added	TBS added
0-5	Eliminated to exclude non-fibrous particles/staining artifacts
5.1-10	702	73	No measurable fibers
10.1-15	211	11
15.1-20	63	6
20.1-25	20	1
25.1-30	4	1
More	9	2

## Sheet: Fig S1 E-F
Numerical values underlying Fig. S1 E
	Breaks/Area
	Control			cFN iKO
	Area (µm2)	Number of breaks	(Breaks per 10000µm2)	Area (µm2)	Number of breaks	(Breaks per 10000µm2)
	9154.69	0	0	17618.5	3	1.70276
	13818.4	2	1.44735	11572.9	4	3.45635
	14336.6	2	1.39503	17445.7	4	2.29282
	23836.7	2	0.839041	17791.2	0	0
	23318.5	3	1.28653	20382.1	7	3.43438
	20554.9	1	0.486503	21073.1	11	5.21993
	17618.5	2	1.13517	14509.3	1	0.689212
	22454.9	4	1.78135	13818.4	1	0.723673
	13818.4	2	1.44735	19691.2	0	0
Average			1.09092			1.94657
Numerical values underlying Fig. S1 F
	Forks/Area
	Control			cFN iKO
	Area (µm2)	Number of forks	(Forks per 10000µm2)	Area (µm2)	Number of forks	(Forks per 10000µm2)
	9154.69	3	3.27701	17618.5	7	3.97311
	13818.4	5	3.61836	11572.9	3	2.59226
	14336.6	8	5.58013	17445.7	2	1.14641
	23836.7	9	3.77568	17791.2	0	0
	23318.5	9	3.85959	20382.1	6	2.94375
	20554.9	6	2.91902	21073.1	5	2.3727
	17618.5	6	3.40552	14509.3	3	2.06764
	22454.9	6	2.67202	13818.4	2	1.44735
	13818.4	3	2.17102	19691.2	9	4.57056
Average			3.47537			2.34598

[truncated: 1 more sheets: Fig S4]
